# Supplementary material for: Nitrogen Source Preference and Growth Carbon Costs of Leucaena leucocephala (Lam.) de Wit Saplings in South African Grassland Soils
Source: Plants (Basel). 2021 Oct 21;10(11):2242. doi: 10.3390/plants10112242 (PMC8621804; doi:10.3390/plants10112242)
Supplement: Supplementary file 1 [file plants-10-02242-s001.zip]

Archive with 1 entries (1 files):
- plants-1372784-supplementary.pdf
